# Supplementary material for: Leverage structure and stock price synchronicity: Evidence from China
Source: PLoS One. 2020 Jul 1;15(7):e0235349. doi: 10.1371/journal.pone.0235349 (PMC7329129; doi:10.1371/journal.pone.0235349)
Supplement: S1 Data — (ZIP) [file pone.0235349.s001.zip]

Archive with 3 entries (3 files):
- synch-year.dta
- synch-yqtr.dta
- dofile.do
