# Supplementary material for: Leverage structure and stock price synchronicity: Evidence from China
Source: PLoS One. 2020 Jul 1;15(7):e0235349. doi: 10.1371/journal.pone.0235349 (PMC7329129; doi:10.1371/journal.pone.0235349)
Supplement: S1 Data — (ZIP) [file pone.0235349.s001.zip › dofile.do]

* Leverage structure and stock price synchronicity: Evidence from China
* originally written by Xiang ZHANG and edited by Han ZHOU.

********************************************************************************
* the calculation of "synch"
* This is an example on calculating stock price synchronicity by STATA.
* In fact, we used SAS for more efficient calculations, for more details, please
* contact Xiang ZHANG(zhangxiang_cqu@cqu.edu.cn).

*gen year=year(date)
*tostring year, gen(year1)
*gen key=year1+industry+stkcd
*save return1
*clear

*gen year=year(date)
*tostring year, gen(year1)
*gen key1=year1+industry
*gen key=year1+industry+stkcd
*duplicates drop key, force
*duplicates tag key1, gen(tag)
*gen tag1=tag+1
*save return2
*clear

*use return1
*merge m:1 key using return2 
*sort stkcd date
*by stkcd: gen n=_n
*encode stkcd, gen (id)
*xtset id n
*drop if industry=="J"
*drop if year<2007 | year>2016
*statsby r2=e(r2),by(stkcd year) saving("syn1"):reg stkrt mktrt l.mktrt indrt l.indrt ///
*if tag1>10
*statsby r2=e(r2),by(stkcd year) saving("syn2"):reg stkrt mktrt l.mktrt ///
*if tag1<11
*clear
*append using syn1 syn2
*save syn, replace
********************************************************************************

*data modifications
* open datafile "synch-year"

destring, replace

gen synch=ln(r2_yr_10/(1-r2_yr_10))
rename opdt opdt1
gen opdt=opdt1/totasset
rename findt findt1
gen findt=findt1/totasset
gen lev=totlia/totasset
rename roa roa1
gen roa=roa1/100
gen size=ln(stkmktval)
*gen pe1=pe/100
*gen oppe=opdtratio*pe1
*gen finpe=findtratio*pe1
*gen levpe=lev*pe
replace sale=ln(sale)
gen inst=inthold/100
gen gdp=dlgdp07*100
rename tobin_q tobin


*Winsorization
*winsor2 findt opdt inst state lmtkval mvol tobin turnover lev roa1, replace

*1. data clearing(Remove possible outliers and check data distribution)
*"out2" is an external command and needs to be installed.

*egen out2 = outside(info), factor(2)
*keep if out2==.
*********************************************
*drop out2
egen out2 = outside(opdt), factor(2)
keep if out2==.
*********************************************
drop out2
egen out2 = outside(findt), factor(2)
keep if out2==.
*********************************************
drop out2
egen out2 = outside(roa), factor(2)
keep if out2==.
*********************************************
drop out2
egen out2 = outside(tobin), factor(2)
keep if out2==.
*********************************************
drop out2
egen out2 = outside(size), factor(2)
keep if out2==.
*********************************************
drop out2
egen out2 = outside(lev), factor(2)
keep if out2==.
*********************************************

keep if inst<1| inst==.

********************************************
drop out2
egen out2 = outside(turnover), factor(2)
keep if out2==.

drop out2
egen out2 = outside(sale), factor(2)
keep if out2==.
********************************************
*drop out2
*egen out2 = outside(stkskew), factor(2)
*keep if out2==.
********************************************
*drop out2
*egen out2 = outside(stkkurt), factor(2)
*keep if out2==.
********************************************

*2.Descriptive statistics
*Set as panel data
xtset stkcd year

*Basic statistics
tabstat synch opdt findt lev roa sale state inst turn tobin   ///
gdp shibor, stats(n mean sd  skewness kurtosis p25 med p75 min max) ///
col(s) format(%6.2f)

*logout, save(inst1) excel replace:  ///
*tabstat synch opdt findt lev roa sale state inst turn tobin   ///
*gdp shibor  ///
*, s(n mean sd  skewness kurtosis min max) format(%6.2f) c(s)

*sktest synch opdt findt lev roa sale state inst turn tobin gdp shibor  

*Correlations of Variables
pwcorr_a synch opdt findt lev roa sale state inst turnover   ///
tobin gdp shibor  

*logout,save (inst2) excel replace: pwcorr_a synch opdt findt lev roa sale state inst turnover   ///
*tobin gdp shibor , star1(0.01) star5(0.05) star10(0.1)
 
 
*"pwcorr_a" is an external command and needs to be installed.

*3.Regression Analysis

*Table5
*pooled estimations with vce(robust)
reg synch lev roa sale state inst turn   ///
tobin gdp shibor, vce(r)
*est store inst3
*outreg2 using inst3.xls

reg synch opdt findt roa sale state inst turn   ///
tobin gdp shibor, vce(r)
*est store inst4
*outreg2 using inst4.xls


* two-way fixed effects
xtreg  synch lev roa sale state inst turn   ///
tobin gdp shibor i.year,fe r
*est store inst5
*outreg2 using inst5.xls

xtreg  synch opdt findt roa sale state inst turn   ///
tobin gdp shibor i.year,fe r
*est store inst6
*outreg2 using inst6.xls

*Table6 
*quantile regressions
*"moremata" function should be installed.
set seed 10101		
qregpd synch lev roa sale state inst turn tobin gdp shibor,   ///
q(0.05) id(stkcd) fix(year) optimize(mcmc) noisy draws(1000) burn(100) arate(.5)
*est store inst7
*outreg2 using inst7.xls

qregpd synch lev roa sale state inst turn tobin gdp shibor,   ///
q(0.1) id(stkcd) fix(year) optimize(mcmc) noisy draws(1000) burn(100) arate(.5)
*est store inst8
*outreg2 using inst8.xls

qregpd synch lev roa sale state inst turn tobin gdp shibor,   ///
q(0.25) id(stkcd) fix(year) optimize(mcmc) noisy draws(1000) burn(100) arate(.5)
*est store inst9
*outreg2 using inst9.xls

qregpd synch lev roa sale state inst turn tobin gdp shibor,   ///
q(0.5) id(stkcd) fix(year) optimize(mcmc) noisy draws(1000) burn(100) arate(.5)
*est store inst10
*outreg2 using inst10.xls

qregpd synch lev roa sale state inst turn tobin gdp shibor,   ///
q(0.75) id(stkcd) fix(year) optimize(mcmc) noisy draws(1000) burn(100) arate(.5)
*est store inst11
*outreg2 using inst11.xls

qregpd synch lev roa sale state inst turn tobin gdp shibor,   ///
q(0.90) id(stkcd) fix(year) optimize(mcmc) noisy draws(1000) burn(100) arate(.5)
*est store inst12
*outreg2 using inst12.xls

qregpd synch lev roa sale state inst turn tobin gdp shibor,   ///
q(0.95) id(stkcd) fix(year) optimize(mcmc) noisy draws(1000) burn(100) arate(.5)
*est store inst13
*outreg2 using inst13.xls


set seed 10101		
qregpd synch opdt findt roa sale state inst turn tobin gdp shibor,   ///
q(0.05) id(stkcd) fix(year) optimize(mcmc) noisy draws(1000) burn(100) arate(.5)
*est store inst14
*outreg2 using inst14.xls

qregpd synch opdt findt roa sale state inst turn tobin gdp shibor,   ///
q(0.1) id(stkcd) fix(year) optimize(mcmc) noisy draws(1000) burn(100) arate(.5)
*est store inst15
*outreg2 using inst15.xls

qregpd synch opdt findt roa sale state inst turn tobin gdp shibor,   ///
q(0.25) id(stkcd) fix(year) optimize(mcmc) noisy draws(1000) burn(100) arate(.5)
*est store inst16
*outreg2 using inst16.xls

qregpd synch opdt findt roa sale state inst turn tobin gdp shibor,   ///
q(0.5) id(stkcd) fix(year) optimize(mcmc) noisy draws(1000) burn(100) arate(.5)
*est store inst17
*outreg2 using inst17.xls

qregpd synch opdt findt roa sale state inst turn tobin gdp shibor,   ///
q(0.75) id(stkcd) fix(year) optimize(mcmc) noisy draws(1000) burn(100) arate(.5)
*est store inst18
*outreg2 using inst18.xls

qregpd synch opdt findt roa sale state inst turn tobin gdp shibor,   ///
q(0.90) id(stkcd) fix(year) optimize(mcmc) noisy draws(1000) burn(100) arate(.5)
*est store inst19
*outreg2 using inst19.xls

qregpd synch opdt findt roa sale state inst turn tobin gdp shibor,   ///
q(0.95) id(stkcd) fix(year) optimize(mcmc) noisy draws(1000) burn(100) arate(.5)
*est store inst20
*outreg2 using inst20.xls

*Table7 
*Interaction Effects
gen oproa=opdt*roa
gen finroa=findt*roa
gen levroa=lev*roa

*interaction with "roa"
xtreg synch lev levroa roa size state inst turn   ///
tobin gdp shibor i.year,fe r
*est store inst21
*outreg2 using inst21.xls

xtreg synch opdt findt oproa finroa roa size state inst turn   ///
tobin gdp shibor i.year,fe r
*est store inst22
*outreg2 using inst22.xls

*interation with "state"
gen opstate=opdt*state
gen finstate=findt*state
gen levstate=lev*state

xtreg synch lev levstate roa size state inst turn   ///
tobin gdp shibor i.year,fe r
*est store inst23
*outreg2 using inst23.xls

xtreg synch opdt findt opstate finstate roa size state inst turn   ///
tobin gdp shibor i.year,fe r
*est store inst24
*outreg2 using inst24.xls


*interaction with size 
gen opsize=opdt*size
gen finsize=findt*size
gen levsize=lev*size

xtreg synch lev levsize roa size state inst turn   ///
tobin gdp shibor i.year,fe r
*est store inst25
*outreg2 using inst25.xls


xtreg synch opdt findt opsize finsize roa1 size state inst turnover   ///
tobin gdp shibor i.year,fe r
*est store inst26
*outreg2 using inst26.xls


*industry classification
*encode industrie,gen(ind)

*generate new dummy variables for each industry
*tabulate ind, gen (dummy) 

*bysort ind: outreg2 using inst27.xls, replace: xtreg synch lev roa sale state   ///
*inst turn tobin gdp shibor i.year ,fe r  

*bysort ind: outreg2 using inst28.xls, replace: xtreg synch opdt findt    ///
*roa sale state inst turn tobin gdp shibor i.year ,fe r  


*robusteness checks
*change data frequency by using quarterly data
* open datafile "synch-yqtr"
destring, replace

gen synch=ln(r2_yqtr/(1-r2_yqtr))
gen lev=assetlia
gen totasset=totlia/assetlia
rename opdt opdt1
gen opdt=opdt1/totasset
rename findt findt1
gen find=findt1/totasset
rename roa roa1
gen roa=roa1/100
gen size=ln(stkmktval)
gen inst=inthold/100
gen gdp=dlgdp*100


*Winsorization
*winsor2 findt opdt inst state lmtkval mvol tobin turn lev roa, replace

*1. data clearing(Remove possible outliers and check data distribution)
*"out2" is an external command and needs to be installed.
*egen out2 = outside(info), factor(2)
*keep if out2==.
*********************************************
*drop out2
egen out2 = outside(opdt), factor(2)
keep if out2==.
*********************************************
drop out2
egen out2 = outside(findt), factor(2)
keep if out2==.
*********************************************
drop out2
egen out2 = outside(roa), factor(2)
keep if out2==.
*********************************************
drop out2
egen out2 = outside(tobin), factor(2)
keep if out2==.
*********************************************
drop out2
egen out2 = outside(size), factor(2)
keep if out2==.
*********************************************
drop out2
egen out2 = outside(lev), factor(2)
keep if out2==.
*********************************************

keep if inst<1| inst==.

********************************************
drop out2
egen out2 = outside(turn), factor(2)
keep if out2==.

drop out2
egen out2 = outside(sale), factor(2)
keep if out2==.
********************************************


*2.Descriptive statistics
*Set as panel data
xtset stkcd yqtr

tabstat synch opdt findt lev roa sale state inst turn   ///
tobin gdp shibor, stats(n mean sd skewness kurtosis p25 med p75 min max) ///
col(s) format(%6.2f)

*3.Regression analysis

*Table8 
*pooled estimation with vce(robust)
reg synch lev roa sale state inst turn   ///
tobin gdp shibor, vce(r)
*est store inst29
*outreg2 using inst29.xls

reg synch opdt findt roa sale state inst turn   ///
tobin gdp shibor, vce(r)
*est store inst30
*outreg2 using inst30.xls

* two-way fixed effects
xtreg synch lev roa sale state inst turn   ///
tobin gdp shibor i.yqtr,fe r
*est store inst31
*outreg2 using inst31.xls

xtreg synch opdt findt roa sale state inst turn   ///
tobin gdp shibor i.yqtr,fe r
*est store inst32
*outreg2 using inst32.xls

*Table9 
replace opdt1=opdt1/(stkmktval+totlia)
replace findt1=findt1/(stkmktval+totlia)
gen lev1=totlia/(stkmktval+totlia)

*pooled estimation with vce(robust)
reg synch lev1 roa sale state inst turn   ///
tobin gdp shibor, vce(r)
*est store inst33
*outreg2 using inst33.xls

reg synch opdt1 findt1 roa sale state inst turn   ///
tobin gdp shibor, vce(r)
*est store inst34
*outreg2 using inst34.xls
